# Supplementary material for: Self-Powered Long-Life Microsystem for Vibration Sensing and Target Recognition
Source: Sensors (Basel). 2022 Dec 7;22(24):9594. doi: 10.3390/s22249594 (PMC9783103; doi:10.3390/s22249594)
Supplement: Supplementary file 1 [file sensors-22-09594-s001.zip]

Archive with 1 entries (1 files):
- sensors-2058321-supplementary.pdf
